# Supplementary material for: Integration of Genomic Risk Scores to Improve the Prediction of Childhood Asthma Diagnosis
Source: J Pers Med. 2022 Jan 8;12(1):75. doi: 10.3390/jpm12010075 (PMC8777841; doi:10.3390/jpm12010075)
Supplement: Supplementary file 1 [file jpm-12-00075-s001.zip]

Archive with 2 entries (2 files):
- Supplementary Material.pdf
- Supplementary_tables.xlsx
