# Supplementary material for: Integration of Genomic Risk Scores to Improve the Prediction of Childhood Asthma Diagnosis
Source: J Pers Med. 2022 Jan 8;12(1):75. doi: 10.3390/jpm12010075 (PMC8777841; doi:10.3390/jpm12010075)
Supplement: Supplementary file 1 [file jpm-12-00075-s001.zip › Supplementary_tables.xlsx]

## Sheet: Table S1 - Baseline data
Table S1: Distribution of the CAPE and CAPP model predictors for all individuals in the IOWBC and MAAS with a defined asthma status at each timepoint
	IOWBC 10YR (n=1368)			MAAS 8YR (n=1018)			MAAS 11YR (n=898)
	Asthmatic (n=201)	Non-asthmatic (n=1167)		Asthmatic (n=144)	Non-asthmatic (n=874)		Asthmatic (n=116)	Non-asthmatic (n=782)
Maternal age	201 (26.61, 5.44)	1167 (27.04, 5.26)		116 (30.53, 5.09)	842 (20.66, 4.67)		94 (29.59, 4.94)*	762 (30.88, 4.61)*
Birthweight	199 (3.34, 0.52)*	1142 (3.44, 0.50)*		132 (3.44, 0.50)	845 (3.49, 0.49)		107 (3.41, 0.51)	757 (3.49, 0.49)
Age of solid food introduction	168 (14.36, 4.51)	1026 (14.34, 4.12)		51 (14.88, 3.83)	392 (14.67, 3.52)		44 (14.93, 5.03)	351 (14.69, 3.34)
Breastfeeding duration
Never	46 (22.89)	267 (22.88)		47 (23.64)	281 (32.15)		32 (27.59)	236 (30.18)
<3months	66 (32.84)	352 (30.16)		33 (22.92)	214 (24.49)		30 (25.86)	190 (24.30)
3-6 months	22 (10.95)	164 (14.05)		24 (16.67)	162 (18.54)		16 (12.79)	157 (20.08)
>6 months	37 (18.41)	264 (22.62)		22 (15.28)	194 (22.20)		23 (19.83)	181 (23.15)
Early life BMI	135 (-0.15, 1.15)	851 (-0.16, 1.22)		49 (-0.18, 1.00)	387 (-0.25, 1.11)		43 (-0.04, 1.09)	347 (-0.32, 1.12)
Preschool BMI	146 (0.21, 1.03)	855 (0.23, 1.04)		134 (0.57, 0.95)	804 (0.46, 0.94)		113 (0.65, 0.90)*	731 (0.42, 0.94)*
Early life wheeze	*	*		*	*		*	*
Never	78 (38.81)	739 (63.32)		8 (5.56)	212 (24.26)		9 (7.76)	189 (24.17)
Occasional	14 (6.97)	63 (5.40)		93 (64.58)	339 (38.79)		67 (57.76)	299 (38.24)
Frequent	56 (27.86)	124 (10.63)		4 (2.78)	6 (0.69)		4 (3.45)	5 (0.64)
Early life cough	*	*		*	*		*	*
No	78 (38.81)	749 (64.18)		31 (21.53)	318 (36.38)		28 (24.14)	281 (35.93)
Yes	70 (34.83)	174 (14.91)		34 (23.61)	135 (15.45)		32 (27.59) *	117 (14.96) *
Preschool wheeze	*	*		*	*		*	*
Never	85 (42.29)	879 (75.32)		44 (30.56)	721 (82.49)		40 (34.48)	655 (83.76)
Occasional	18 (8.96)	34 (2.91)		89 (61.81)	116 (13.27)		66 (56.90)	105 (13.43)
Frequent	70 (34.83)	75 (6.43)		5 (3.47)	6 (0.69)		6 (5.17)	3 (0.38)
Preschool cough	*	*		*	*		*	*
No	74 (36.82)	860 (73.69)		70 (48.61)	711 (81.35)		62 (53.45)	642 (82.10)
Yes	99 (49.25)	128 (10.97)		68 (47.22)	132 (15.10)		50 (43.10)	121 (15.47)
Preschool nocturnal symptoms	*	*		*	*		*	*
No	79 (39.30)	860 (73.69)		49 (34.03)	700 (80.09)		47 (40.52)	629 (80.43)
Yes	94 (46.77)	128 (10.97)		89 (61.81)	143 (16.36)		65 (56.03)	134 (17.14)
Preschool atopy status	*	*		*	*		*	*
No	67 (33.33)	670 (57.41)		52 (36.11)	573 (65.56)		38 (32.76)	530 (67.77)
Yes	72 (35.82)	94 (8.05)		76 (52.78)	197 (22.54)		69 (59.48)	169 (21.61)
Preschool polysensitisation status	*	*		*	*		*	*
No	93 (46.27)	874 (74.89)		77 (53.47)	675 (77.23)		62 (53.45)	612 (78.26)
Yes	48 (23.88)	38 (3.26)		47 (32.64)	77 (8.81)		41 (35.34)	73 (9.34)
Maternal socioeconomic status
Very low	25 (12.44)	163 (13.97)		0 (0.00)	0 (0.00)		0 (0.00)	0 (0.00)
Low	35 (17.41)	199 (17.05)		11 (7.64)	66 (7.55)		9 (7.76)	54 (6.91)
Low-Mid	62 (30.85)	334 (28.62)		15 (10.42)	137 (15.68)		10 (8.62)	129 (16.50)
Mid	52 (26.37)	320 (27.42)		41 (28.47)	388 (44.39)		30 (25.86)	375 (47.95)
High	13 (6.47)	96 (8.23)		0 (0.00)	0 (0.00)		0 (0.00)	0 (0.00)

## Sheet: Table S2 - SNPs included in PRS
Table S2: Candidate SNPs considered for inclusion in the PRS
Index	Curated SNP	CHR	Position	Gene annotation	SNP available in Ferreira et al.'s GWAS	Risk allele	Effect size	P-value	SNP available in the IOWBC	Selected SNP in the IOWBC	Comment in IOWBC	Included in final 105 SNP PRS	Individual SNP association with asthma at age 10 years	p-value	SNP available in MAAS	Selected SNP in MAAS	Comment in MAAS	Individual SNP association with asthma at age 8 years	p-value
1	rs11121240	1	8894357	RERE-[]-ENO1	Yes	A	0.931352	3.604e-09	Yes	rs11121240		Yes	0.9606	0.7599	Yes	rs11121240		0.7752	0.08607
2	rs67551275	1	9356676	[SPSB1]	Yes	T	1.07086	1.285e-08	No	-	No proxy SNP available with R2>0.80	No	-	-	Not in final PRS	-		-	-
3	rs662064	1	10557251	[PEX14]	Yes	T	0.946769	1.664e-05	Yes	rs662064		Yes	0.8923	0.4179	Yes	rs662064		1.018	0.9083
4	rs6600246	1	25299426	RUNX3-[]--LOC105376879	Yes	C	1.07963	1.282e-05	Yes	rs6600246		Yes	0.8144	0.3154	Yes	rs6600246		0.9219	0.7245
5	rs541559418	1	151760522	[TDRKH]	Yes	G	0.584705	1.04e-23	No	-	No proxy SNP available with R2>0.80	No	-	-	Not in final PRS	-		-	-
6	rs11204896	1	151796742	[RORC]	Yes	C	1.13715	6.515e-11	Yes	rs11204896		Yes	1.297	0.2236	Yes	rs11204896		0.8104	0.3974
7	rs12123821	1	152179152	RPTN-[]-HRNR	Yes	C	0.656525	4.036e-51	Yes	rs12123821		Yes	1.576	0.1049	No	-	No proxy SNP available with R2>0.80	-	-
8	rs61816761	1	152285861	[FLG]	Yes	G	0.47995	2.904e-67	Yes	rs61816761		Yes	2.932	0.004497	Yes	rs61816761		1.196	0.6901
9	rs4129267	1	154426264	[IL6R]	Yes	C	0.946042	3.642e-06	Yes	rs4129267		Yes	1.058	0.6678	Yes	rs4129267		1.173	0.2714
10	rs1101999	1	158932555	PYHIN1	No	-	-	-	No	-	Summary statistics unavailable	No	-	-	Not in final PRS	-		-	-
11	rs4233366	1	161159147	PPOX-[]-ADAMTS4	Yes	C	0.917629	1.194e-10	Yes	rs4233366		Yes	1.092	0.5424	Yes	rs4233366		0.9863	0.9328
12	rs1723018	1	167433420	[CD247]	Yes	A	1.09625	1.595e-14	Yes	rs1723018		Yes	0.9402	0.6432	Yes	rs1723018		1.238	0.1413
13	rs1102705	1	172700868	FASLG-[]--TNFSF18	Yes	G	1.12793	8.397e-09	No	rs2422254	Proxy SNP (R2=0.84)	Yes	1.191	0.4257	No	rs2422254	Proxy SNP (R2=0.84)	1.099	0.679
14	rs6691738	1	173152036	TNFSF18--[]-TNFSF4	Yes	T	0.897793	1.383e-16	Yes	rs6691738		Yes	0.8384	0.2283	Yes	rs6691738		0.9371	0.6853
15	rs2786098	1	197325908	[CRB1]	Yes	T	1.01417	0.3233	Yes	rs2786098		No	0.8383	0.2672	Not in final PRS	-		-	-
16	rs6683383	1	203100504	[ADORA1]	Yes	T	1.07936	1.031e-09	Yes	rs6683383		Yes	1.032	0.8217	Yes	rs6683383		1.119	0.4546
17	rs13412757	2	8458080	[LINC00299]	Yes	G	1.11278	9.059e-18	Yes	rs13412757		Yes	0.8039	0.122	Yes	rs13412757		0.7696	0.09706
18	rs3771180	2	102953617	[IL1RL1]	Yes	G	1.33778	2.678e-67	Yes	rs3771180		Yes	1.013	0.9459	Yes	rs3771180		0.7554	0.219
19	rs34290285	2	242698640	[D2HGDH]	Yes	G	1.19778	3.302e-41	Yes	rs34290285		Yes	0.9704	0.839	Yes	rs34290285		1.031	0.8571
20	rs115913567	3	23653570	UBE2E2--[]---LOC105376993	Yes	C	1.11629	0.07004	No	-	No proxy SNP available with R2>0.80	No	-	-	Not in final PRS	-		-	-
21	rs35570272	3	33047662	[GLB1]	Yes	G	0.903966	7.786e-17	Yes	rs35570272		Yes	0.9839	0.9036	Yes	rs35570272		1.159	0.309
22	rs1806656	3	121716171	[ILDR1]	Yes	C	1.08202	6.301e-10	Yes	rs1806656		Yes	1.303	0.05061	Yes	rs1806656		0.9399	0.6977
23	rs7625643	3	141150026	[ZBTB38]	Yes	A	0.934908	2.137e-08	No	rs7650602	Proxy SNP (R2=1.00)	Yes	1.203	0.1538	No	rs7650602	Proxy SNP (R2=1.00)	1.201	0.2058
24	rs7626218	3	176852038	[TBL1XR1]	Yes	A	1.08332	3.128e-11	Yes	rs7626218		Yes	0.8978	0.4236	Yes	rs7626218		0.9258	0.6045
25	rs519973	3	187633268	BCL6--[]--LPP-AS2	Yes	G	0.98612	0.2618	Yes	rs519973		No	1.071	0.6188	Not in final PRS	-		-	-
26	rs2030030	3	187793833	BCL6--[]-LPP-AS2	Yes	T	1.0844	5.63e-07	Yes	rs2030030		Yes	0.9193	0.6525	Yes	rs2030030		0.8057	0.2931
27	rs60946162	3	188133336	[LPP]	Yes	C	0.882163	5.022e-26	Yes	rs60946162		Yes	1.101	0.4608	Yes	rs60946162		1.277	0.09014
28	rs73196739	3	188402471	[LPP]	Yes	C	1.09989	1.344e-09	Yes	rs73196739		Yes	1.181	0.3089	Yes	rs73196739		0.9431	0.7584
29	rs11715524	3	195762492	SDHAP1-[]-TFRC	Yes	G	0.968304	0.006566	Yes	rs11715524		Yes	1.116	0.3958	Yes	rs11715524		0.938	0.658
30	rs1684466	3	196359310	FBXO45-[]-CEP19	Yes	G	1.07912	1.95e-09	Yes	rs1684466		Yes	0.9016	0.4521	Yes	rs1684466		1.062	0.6859
31	rs4833095	4	38799710	[TLR1]	Yes	T	1.20894	1.579e-39	Yes	rs4833095		Yes	1.021	0.8891	Yes	rs4833095		0.8919	0.5394
32	rs45613035	4	123141070	[KIAA1109]	Yes	T	0.833266	5.605e-20	Yes	rs45613035		Yes	1.456	0.06826	Yes	rs45613035		0.4751	0.01795
33	rs4380538	4	123448562	IL2--[]---IL21	Yes	C	0.89926	2.846e-17	Yes	rs4380538		Yes	1.023	0.8665	Yes	rs4380538		1.325	0.05861
34	rs7686660	4	144003159	LOC100287014_-_LOC105377623	Yes	T	1.00051	0.9698	Yes	rs7686660		No	1.178	0.255	Not in final PRS	-		-	-
35	rs16903574	5	14610309	[FAM105A]	Yes	C	0.839851	2.082e-14	Yes	rs16903574		Yes	1.049	0.8387	Yes	rs16903574		1.07	0.8145
36	rs11742240	5	35881376	IL7R-[]-CAPSL	Yes	G	1.05537	4.141e-05	Yes	rs11742240		Yes	0.6945	0.02142	Yes	rs11742240		1.041	0.7976
37	rs1588265	5	59369794	[PDE4D]	Yes	A	1.01044	0.4214	Yes	rs1588265		No	0.9825	0.8992	Not in final PRS	-		-	-
38	rs6893213	5	110198114	SLC25A46--[]--BCLAF1P1	Yes	C	0.829612	2.087e-17	Yes	rs6893213		Yes	1.096	0.6878	Yes	rs6893213		1.402	0.1677
39	rs1837253	5	110401872	SLC25A46--[]-TSLP	Yes	T	0.846361	1.156e-35	Yes	rs1837253		Yes	1.029	0.8443	Yes	rs1837253		0.7456	0.08715
40	rs1438673	5	110467499	[WDR36]	Yes	C	1.14583	7.127e-31	Yes	rs1438673		Yes	0.712	0.009359	Yes	rs1438673		1.029	0.8411
41	rs6894249	5	131797547	[C5orf56]	Yes	A	0.919226	3.875e-12	Yes	rs6894249		Yes	1.172	0.2291	Yes	rs6894249		1.236	0.1456
42	rs6871536	5	131969874	[RAD50]	Yes	T	0.843196	6.864e-30	Yes	rs6871536		Yes	0.7427	0.07951	Yes	rs6871536		1.25	0.212
43	rs113010607	5	132105698	[SEPT8]	Yes	T	0.853532	4.123e-13	No	rs72799426	Proxy SNP (R2=0.87)	Yes	0.8188	0.4965	No	rs72799426	Proxy SNP (R2=0.87)	0.9516	0.858
44	rs740474	5	140925362	[DIAPH1]	Yes	C	1.04182	0.000681	Yes	rs740474		Yes	0.8719	0.3099	Yes	rs740474		0.9891	0.9408
45	rs449454	5	141533062	[NDFIP1]	Yes	A	0.92252	2.95e-11	Yes	rs449454		Yes	0.6766	0.005344	Yes	rs449454		0.8023	0.1439
46	rs200634877	5	141529762	[NDFIP1]	No	-	-	-	No	-	Summary statistics unavailable	No	-	-	Not in final PRS	-		-	-
47	rs1233578	6	28712247	TRR-CCG1-2--[]--TRK-TTT7-1	Yes	A	0.936052	1.963e-05	6:28712247:GA	rs1233578		Yes	1.029	0.8691	Yes	rs1233578		1.174	0.3616
48	rs3190923	6	31324499	[HLA-B]	Yes	C	0.821036	4.491e-19	No	-	No proxy SNP available with R2>0.80	No	-	-	Not in final PRS	-		-	-
49	rs2507978	6	31351664	HLA-B-[]-MICA	Yes	G	1.01327	0.2656	6:31351664:AG	rs2507978		No	0.8596	0.2527	Not in final PRS	-		-	-
50	rs2855812	6	31472720	[MICB]	Yes	G	0.935192	6.377e-07	6:31472720:TG	rs2855812		Yes	1.312	0.05809	Yes	rs2855812		0.9697	0.8503
51	rs28895016	6	31574525	NCR3-[]-AIF1	Yes	C	1.17034	3.891e-11	6:31574525:TC	rs28895016		Yes	0.9717	0.9159	Yes	rs28895016		1.22	0.4549
52	rs404860	6	32184345	NOTCH4	Yes	T	0.929955	1.966e-06	6:32184345:CT	rs404860		Yes	0.8653	0.4016	Yes	rs404860		1.169	0.4067
53	rs3117098	6	32358513	HCG23;_LOC101929163	Yes	G	1.00587	0.6543	6:32358513:AG	rs3117098		No	1.05	0.73	Not in final PRS	-		-	-
54	rs115468973	6	32544121	[HLA-DRB6]	Yes	T	1.45979	4.48e-20	No	-	No proxy SNP available with R2>0.80	No	-	-	Not in final PRS	-		-	-
55	rs1064713	6	32546666	[HLA-DRB6]	Yes	G	0.799889	7.068e-13	No	-	No proxy SNP available with R2>0.80	No	-	-	Not in final PRS	-		-	-
56	rs17843604	6	32620283	HLA-DQA1-[]-HLA-DQB1	Yes	C	0.827423	9.007e-56	Yes	rs17843604		Yes	1.13	0.3445	Yes	rs17843604		1.186	0.2382
57	rs987870	6	33042880	HLA-DPA1	Yes	A	0.880962	4.714e-14	6:33042880:GA	rs987870		Yes	1.371	0.06917	Yes	rs987870		0.9473	0.7993
58	rs3097670	6	33046752	[HLA-DPA1]	Yes	G	1.15087	1.32e-14	6:33046752:CG	rs3097670		Yes	1.398	0.05812	Yes	rs3097670		1.241	0.3232
59	rs10947428	6	33647058	[ITPR3]	Yes	T	0.941645	2.966e-05	Yes	rs10947428		Yes	1.327	0.04909	Yes	rs10947428		0.9063	0.5812
60	rs1776883	6	34156444	GRM4_-_KRT18P9	Yes	C	0.996394	0.7647	Yes	rs1776883		No	0.8542	0.2271	Not in final PRS	-		-	-
61	rs28522747	6	35134729	TCP11-[]-SCUBE3	Yes	G	0.900947	9.605e-09	Yes	rs28522747		Yes	1.021	0.9171	Yes	rs28522747		0.9528	0.8343
62	rs9357733	6	52292136	EFHC1	Yes	A	0.981989	0.2248	Yes	rs9357733		No	0.8615	0.3836	Not in final PRS	-		-	-
63	rs58521088	6	90985198	[BACH2]	Yes	A	1.11283	3.276e-18	Yes	rs58521088		Yes	0.936	0.6317	Yes	rs58521088		0.7561	0.07623
64	rs55743914	6	128293562	[PTPRK]	Yes	C	0.904782	4.779e-13	Yes	rs55743914		Yes	1.058	0.702	Yes	rs55743914		1.066	0.7
65	rs6927172	6	138002175	OLIG3--[]--LOC100130476	Yes	C	1.08976	1.43e-09	Yes	rs6927172		Yes	0.8667	0.3494	Yes	rs6927172		0.9642	0.8333
66	rs149317277	7	20423923	[ITGB8]	Yes	G	1.08726	6.582e-12	No	rs4473914	Proxy SNP (R2=0.98)	Yes	0.9997	0.9982	No	rs4473914	Proxy SNP (R2=0.98)	1.16	0.3088
67	rs6461503	7	20560996	ITGB8---[]---ABCB5	Yes	T	1.10141	2.901e-16	Yes	rs6461503		Yes	0.9731	0.834	Yes	rs6461503		0.8515	0.2673
68	rs4722758	7	28156606	[JAZF1]	Yes	C	0.887831	6.178e-16	Yes	rs4722758		Yes	1.178	0.2925	Yes	rs4722758		1.07	0.7038
69	rs6967330	7	105658451	[CDHR3]	Yes	G	0.95252	0.002038	Yes	rs6967330		Yes	1.586	0.00276	Yes	rs6967330		1.555	0.01149
70	rs7009110	8	81291879	MIR5708--[]--ZBTB10	Yes	T	1.11157	2.836e-18	Yes	rs7009110		Yes	1.025	0.8533	Yes	rs7009110		0.8853	0.4139
71	rs3019885	8	118025645	SLC30A8	Yes	T	1.00221	0.852	Yes	rs3019885		No	0.8409	0.184	Not in final PRS	-		-	-
72	rs13277355	8	128777719	POU5F1B--[]-MYC	Yes	A	1.10297	1.378e-13	Yes	rs13277355		Yes	1.047	0.7522	Yes	rs13277355		1.212	0.22
73	rs343478	9	6051399	RANBP6-[]--IL33	Yes	G	1.08645	3.619e-12	Yes	rs343478		Yes	0.8573	0.2444	Yes	rs343478		1.125	0.4193
74	rs1342326	9	6190076	RANBP6--[]-IL33	Yes	A	0.784553	5.366e-52	Yes	rs1342326		Yes	1.203	0.2592	Yes	rs1342326		1.424	0.03981
75	rs72721168	9	27308288	EQTN_-_MOB3B	Yes	A	0.93987	0.04661	Yes	rs72721168		Yes	1.343	0.3879	No	rs511619	Proxy SNP (R2=0.91)	0.6893	0.3899
76	rs12551834	9	131613191	C9orf114-[]-LRRC8A	Yes	G	1.05757	0.004382	Yes	rs12551834		Yes	0.9769	0.9155	Yes	rs12551834		0.9788	0.9264
77	rs11788591	9	132502801	PTGES	Yes	G	1.02104	0.6275	Yes	rs11788591		No	0.649	0.4784	Not in final PRS	-		-	-
78	rs12722502	10	6093139	[IL2RA]	Yes	C	1.32601	1.971e-10	Yes	rs12722502		Yes	0.3707	0.1593	Yes	rs12722502		0.648	0.4728
79	rs943451	10	6621773	[PRKCQ]	Yes	T	1.10495	7.544e-15	Yes	rs943451		Yes	0.8263	0.1816	Yes	rs943451		0.9785	0.8882
80	rs10905284	10	8115362	[GATA3]	Yes	C	1.02564	0.03497	Yes	rs10905284		Yes	1.124	0.3681	Yes	rs10905284		0.8796	0.3855
81	rs11255753	10	8605553	GATA3--[]SFTA1P	Yes	G	0.909721	7.344e-13	Yes	rs11255753		Yes	1.003	0.9822	Yes	rs11255753		1.171	0.3173
82	rs2025758	10	8841669	GATA3---[]---SFTA1P	Yes	T	1.08079	5.788e-11	Yes	rs2025758		Yes	0.8388	0.177	Yes	rs2025758		1.192	0.2245
83	rs10508372	10	8972018	LOC105755953_-_LOC101928272	Yes	G	1.08554	0.00149	Yes	rs10508372		Yes	0.659	0.1983	Yes	rs10508372		1.148	0.6665
84	rs72782676	10	9032555	GATA3---[]---SFTA1P	No	-	-	-	No	-	Summary statistics unavailable	No	-	-	Not in final PRS	-		-	-
85	rs12413578	10	9049253	GATA3--[]---CELF2	Yes	C	1.20424	1.69e-22	Yes	rs12413578		Yes	0.9956	0.9843	Yes	rs12413578		0.6373	0.1173
86	rs2893907	10	64382359	[ZNF365]	Yes	A	0.944108	1.576e-06	Yes	rs2893907		Yes	1.105	0.4405	Yes	rs2893907		1.129	0.4022
87	rs75446656	10	65100016	JMJD1C	Yes	C	0.993989	0.8332	Yes	rs75446656		No	0.5763	0.1183	Not in final PRS	-		-	-
88	rs28415845	11	1145844	MUC2-[]-MUC5B	Yes	C	1.02806	0.03249	Yes	rs28415845		Yes	0.8459	0.2397	Yes	rs28415845		0.844	0.2984
89	rs10836538	11	36365253	[PRR5L]	Yes	G	1.08321	1.181e-10	Yes	rs10836538		Yes	1.029	0.8333	Yes	rs10836538		0.7889	0.1269
90	rs174535	11	61551356	[MYRF]	Yes	T	1.02506	0.04514	Yes	rs174535		Yes	0.8932	0.419	Yes	rs174535		0.9714	0.8501
91	rs479844	11	65551957	KIRREL3-AS3---[]--ETS1	Yes	A	0.895698	1.443e-20	Yes	rs479844		Yes	0.8461	0.2021	Yes	rs479844		0.8275	0.1963
92	rs7130588	11	76270683	WNT11--[]-LRRC32	Yes	A	0.844345	4.362e-43	Yes	rs7130588		Yes	1.127	0.3734	Yes	rs7130588		0.9515	0.7409
93	rs11236814	11	76343428	AP5B1-[]-OVOL1	Yes	A	1.10072	9.111e-07	Yes	rs11236814		Yes	0.9186	0.6845	Yes	rs11236814		0.8796	0.6155
94	rs1784775	11	111472460	LAYN-[]-SIK2	Yes	T	0.965064	0.006056	Yes	rs1784775		Yes	1.117	0.4371	Yes	rs1784775		0.8279	0.2466
95	rs12365699	11	118743286	DDX6-[]-CXCR5	Yes	G	1.14126	6.095e-17	Yes	rs12365699		Yes	0.7794	0.1874	Yes	rs12365699		0.9297	0.7082
96	rs56129466	11	128158189	WNT11--[]-LRRC32	Yes	A	1.08158	3.164e-08	Yes	rs56129466		Yes	0.8909	0.4773	Yes	rs56129466		0.9678	0.8505
97	rs62623446	12	55368291	[TESPA1]	Yes	C	0.878364	1.724e-08	Yes	rs62623446		Yes	0.9473	0.8374	No	-	No proxy SNP available with R2>0.80	-	-
98	rs10876864	12	56401085	[IKZF4]	Yes	G	1.10546	4.284e-17	Yes	rs10876864		Yes	0.9742	0.8443	Yes	rs10876864		1.209	0.1919
99	rs3001426	12	57509055	[STAT6]	Yes	T	0.889999	1.061e-22	Yes	rs3001426		Yes	1.028	0.8305	Yes	rs3001426		1.115	0.4505
100	rs188074962	12	121365431	SPPL3-[]-HNF1A-AS1	Yes	G	1.11246	8.764e-18	No	rs2649998	Proxy SNP (R2=1.00)	Yes	1.214	0.1456	No	rs2649998	Proxy SNP (R2=1.00)	0.8885	0.4338
101	rs1319132	13	99999601	[UBAC2]	Yes	G	0.9086	2.008e-13	No	rs2296860	Proxy SNP (R2=1.00)	Yes	0.9493	0.7182	No	rs2296860	Proxy SNP (R2=1.00)	0.7373	0.07165
102	rs17103286	14	35885041	NFKBIA-[]--INSM2	Yes	A	0.926643	1.181e-10	Yes	rs17103286		Yes	1.075	0.5801	Yes	rs17103286		0.9119	0.5256
103	rs3784099	14	68749927	[RAD51B]	Yes	G	0.910817	1.141e-12	Yes	rs3784099		Yes	1.179	0.2415	Yes	rs3784099		0.796	0.1681
104	rs1655558	15	41787585	[ITPKA]	Yes	T	0.919987	2.764e-12	Yes	rs1655558		Yes	0.9205	0.5269	Yes	rs1655558		1.11	0.4716
105	rs11071559	15	61069988	[RORA]	Yes	C	1.18496	1.865e-22	Yes	rs11071559		Yes	1.087	0.6686	Yes	rs11071559		0.9644	0.869
106	rs117683492	15	67413624	[SMAD3]	Yes	G	0.770957	4.207e-09	No	rs118128985	Proxy SNP (R2=1.00)	Yes	1.212	0.7296	Yes	rs117683492		0	0.04373
107	rs56375023	15	67448363	[SMAD3]	Yes	G	0.836382	1.667e-37	Yes	rs56375023		Yes	0.9568	0.7691	Yes	rs56375023		1.157	0.3853
108	rs34445740	15	67475764	[SMAD3]	Yes	C	1.11132	4.745e-16	No	rs10152566	Proxy SNP (R2=1.00)	Yes	1.036	0.8053	No	rs10152566	Proxy SNP (R2=1.00)	1.044	0.7866
109	rs17806299	16	11199980	[CLEC16A]	Yes	G	1.13389	1.305e-17	Yes	rs17806299		Yes	0.9886	0.9448	Yes	rs17806299		1.281	0.1517
110	rs12596613	16	11491007	RMI2-[]--LITAF	Yes	C	1.04181	0.001081	Yes	rs12596613		Yes	0.7547	0.04424	Yes	rs12596613		0.8638	0.3531
111	rs3024655	16	27369502	[IL4R]	Yes	A	0.854152	1.39e-10	Yes	rs3024655		Yes	0.7005	0.2368	Yes	rs3024655		0.7817	0.4319
112	rs2066844	16	50745926	[NOD2]	Yes	C	0.853589	1.501e-08	Yes	rs2066844		Yes	0.6318	0.1239	Yes	rs2066844		1.328	0.3616
113	rs146644295	17	37574592	[MED1]	Yes	G	0.70315	1.832e-17	Yes	rs146644295		Yes	1.902	0.03288	Yes	rs146644295		1.773	0.1775
114	rs7216389	17	38069949	[GSDMB]	Yes	C	0.772006	8.751e-107	Yes	rs7216389		Yes	1.293	0.04755	Yes	rs7216389		1.365	0.03153
115	rs11658582	17	38763200	CCR7---[]--SMARCE1	Yes	C	0.912738	5.354e-14	Yes	rs11658582		Yes	0.998	0.9877	Yes	rs11658582		1.236	0.1456
116	rs112401631	17	38764524	CCR7-[]-SMARCE1	Yes	T	0.738819	1.559e-12	No	-	No proxy SNP available with R2>0.80	No	-	-	Not in final PRS	-		-	-
117	rs56308324	17	45819206	[TBX21]	Yes	A	0.902628	4.713e-09	Yes	rs56308324		Yes	1.315	0.1234	Yes	rs56308324		1.235	0.2846
118	rs17637472	17	47461433	LOC102724596-[]--RPL21P124	Yes	G	0.92363	6.056e-11	Yes	rs17637472		Yes	0.9152	0.5041	Yes	rs17637472		1.205	0.2019
119	rs12965763	18	19067435	[POLI]	Yes	G	0.909338	2.349e-11	No	rs59788851	Proxy SNP (R2=0.97)	Yes	1.038	0.8131	No	rs59788851	Proxy SNP (R2=0.97)	0.8566	0.3805
120	rs10413947	19	9128342	MUC16-[]-OR1M1	Yes	G	1.08764	3.779e-10	Yes	rs10413947		Yes	0.8983	0.4572	No	-	No proxy SNP available with R2>0.80	-	-
121	rs10414065	19	33721455	SLC7A10-[]---CEBPA	Yes	C	1.19633	5.713e-14	Yes	rs10414065		Yes	1.067	0.8126	Yes	rs10414065		0.8835	0.6733
122	rs2766667	20	52172404	TSHZ2-[]-ZNF217	Yes	T	1.07946	1.656e-08	Yes	rs2766667		Yes	0.7688	0.09273	Yes	rs2766667		1.455	0.01732
123	rs1623866	20	62333022	[ARFRP1]	Yes	G	1.06314	7.087e-06	No	rs3208008	Proxy SNP (R2=1.00)	Yes	0.9799	0.8862	Yes	rs1623866		1.37	0.04952
124	rs11088309	21	36464631	[RUNX1]	Yes	C	0.926893	7.238e-06	Yes	rs11088309		Yes	0.9013	0.5819	Yes	rs11088309		0.8655	0.502
125	rs2284033	22	37534034	[IL2RB]	Yes	G	1.03311	0.006186	Yes	rs2284033		Yes	0.8684	0.2828	Yes	rs2284033		1.211	0.1862
126	rs5758364	22	41855912	[PHF5A]	Yes	A	1.09741	1.501e-10	No	rs202645	Proxy SNP (R2=0.94)	Yes	0.9084	0.5551	No	rs202645	Proxy SNP (R2=0.94)	1.108	0.5472
127	rs850637	23	13023741	TMSB4X-[]-FAM9C	Yes	G	1.06413	2.175e-10	No	-	No proxy SNP available with R2>0.80	No	-	-	Not in final PRS	-		-	-
128	rs5953283	23	49139787	[PPP1R3F]	Yes	A	1.06446	3.146e-10	No	-	No proxy SNP available with R2>0.80	No	-	-	Not in final PRS	-		-	-

## Sheet: Table S3 - Best PRS selection
Table S3: Performance of all evaluated PRSs
P-value threshold	Goodness of fit (R2)	AUC (95% CI)	No. SNPs in PRS
5e-08	0.019201	0.5985 (0.5452-0.6518)	80
5.01e-05	0.023019	0.6044 (0.5515-0.6573)	93
0.0007	0.022516	0.6040 (0.5509-0.6571)	94
0.0011	0.023651	0.6059 (0.5529-0.6590)	95
0.0015	0.024237	0.6077 (0.5547-0.6606)	96
0.00205	0.025743	0.6105 (0.5578-0.6632)	97
0.0044	0.025789	0.6111 (0.5585-0.6637)	98
0.0061	0.025394	0.6108 (0.5583-0.6634)	99
0.0062	0.025838	0.6110 (0.5583-0.6636)	100
0.0066	0.025364	0.6098 (0.5571-0.6624)	101
0.0325	0.025747	0.6103 (0.5576-0.6630)	102
0.035	0.026158	0.6108 (0.5580-0.6635)	103
0.04515	0.026432	0.6113 (0.5585-0.6640)	104
0.04665	0.026678	0.6119 (0.5591-0.6647)	105
0.2248	0.026484	0.6117 (0.5589-0.6644)	106
0.2618	0.026558	0.6115 (0.5588-0.6643)	107
0.2656	0.026389	0.6112 (0.5584-0.6640)	108
0.3233	0.026179	0.6110 (0.5583-0.6638)	109
0.4214	0.026207	0. 6111 (0.5582-0.6639)	110
0.6275	0.02628	0.6112 (0.5584-0.6640)	111
0.6543	0.026316	0.6111 (0.5584-0.6639)	112
0.7647	0.026371	0.6112 (0.5584-0.6640)	113
0.8332	0.026316	0.6112 (0.5584-0.6640)	114
0.852	0.02636	0.6112 (0.5584-0.6640)	115
0.9698	0.026354	0.6112 (0.5584-0.664)	116

## Sheet: Table S4 - Newborn MRS CpGs
Table S4: Candidate CpGs considered for inclusion in the newborn MRS
Index	CpG	Chromosome	Position	OR from Reese et al. EWAS	Available in the IOWBC	Highly correlated with other CpGs	Selected by RFE for final newborn MRS	Comment
1	cg13289553	5	32585524	1.14	Yes	No	Yes
2	cg16792002	11	95788886	0.95	No	No	No
3	cg21486411	11	77348243	1.13	No	No	No
4	ch.6.1218502R	6	51250028	1.27	Yes	No	Yes
5	cg13427149	1	217804379	1.19	Yes	No	Yes
6	cg17333211	4	141294016	1.13	Yes	No	Yes
7	ch.11.109687686R	11	110182476	1.08	No	No	No
8	cg02331902	5	90610303	1.12	Yes	No	Yes
9	cg07156990	14	102685678	0.87	Yes	No	Yes

## Sheet: Table S5 - Childhood MRS CpGs
Table S5: Candidate CpGs considered for inclusion in the childhood MRS
Index	CpG	Chromosome	Position	OR from Reese et al. EWAS	Available in the IOWBC	Highly correlated	Selected by RFE for final childhood MRS	Comment
1	cg06315149	1	2036398	0.89	Yes	No	No
2	cg13066938	1	6341140	0.91	Yes	No	Yes
3	cg21220721	1	6341230	0.94	Yes	No	Yes
4	cg09249800	1	6341287	0.88	No	No	No
5	cg11699125	1	6341327	0.9	Yes	No	No
6	cg18783781	1	9599067	0.9	Yes	No	No
7	cg02171825	1	26517586	0.88	Yes	No	Yes
8	cg01942646	1	27240694	0.88	Yes	No	No
9	cg16263722	1	29523841	0.89	Yes	No	No
10	cg11987455	1	43290834	0.89	Yes	No	No
11	cg11683482	1	44678623	0.9	Yes	No	Yes
12	cg12643917	1	44715958	0.89	No	No	No
13	cg26252077	1	61607055	0.88	Yes	No	Yes
14	cg10704177	1	62209607	0.9	Yes	No	No
15	cg01445399	1	87596934	0.91	Yes	No	No
16	cg19805160	1	159870731	0.89	No	No	No
17	cg09332506	1	160309220	0.86	Yes	No	No
18	cg17971251	1	177907297	0.86	Yes	No	No
19	cg26033504	1	201458737	0.91	Yes	No	Yes
20	cg04895895	1	231005895	0.89	Yes	No	Yes
21	cg02473287	2	9752386	0.9	Yes	No	Yes
22	cg10142874	2	11917623	0.89	Yes	No	Yes
23	cg26752663	2	25142016	1.12	Yes	No	Yes
24	cg00043800	2	74612144	0.91	Yes	No	Yes
25	cg17988187	2	74612222	0.9	Yes	No	No
26	cg12077754	2	75089669	0.92	Yes	No	No
27	cg22674082	2	98585733	0.89	Yes	No	Yes
28	cg00327263	2	120019111	0.9	No	No	No
29	cg25950520	2	121036760	0.85	Yes	No	Yes
30	cg00213281	2	149639822	0.88	Yes	No	Yes
31	cg02494549	2	161798364	0.86	Yes	No	No
32	cg01310029	3	3152374	0.89	Yes	No	Yes
33	cg10159529	3	3152530	0.9	Yes	No	No
34	cg25224369	3	12918528	0.9	Yes	No	Yes
35	cg07386061	3	52492874	0.91	Yes	No	No
36	cg17890764	3	52864816	0.91	Yes	No	Yes
37	cg07410597	3	66404129	0.88	Yes	No	Yes
38	cg04217850	chr3:66428294		0.88	Yes	No	Yes
39	cg06070625	chr3:69812798		0.9	Yes	No	No
40	cg06391412	chr3:71295684		0.87	Yes	No	Yes
41	cg20263733	chr3:130616293		0.87	Yes	No	No
42	cg09423651	chr3:136618442		0.88	Yes	No	Yes
43	cg08698681	chr3:171091657		0.89	Yes	No	Yes
44	cg25636075	chr3:185217761		0.87	Yes	No	Yes
45	cg02803925	chr3:195974300		0.86	Yes	No	Yes
46	cg04077085	chr4:9937674		0.86	Yes	No	Yes
47	cg18912470	chr4:57848125		0.91	Yes	No	Yes
48	cg26396815	chr4:102878132		0.89	Yes	No	No
49	cg20866785	chr4:148733880		0.91	Yes	No	No
50	cg16362140	chr5:10708717		0.9	Yes	No	Yes
51	cg22588983	chr5:38783142		0.86	Yes	No	No
52	cg00944309	chr5:60142446		0.9	Yes	No	Yes
53	cg14978242	chr5:79501131		0.93	Yes	No	Yes
54	cg09565310	chr5:112541553		0.89	Yes	No	Yes
55	cg08969102	chr5:133563532		0.91	Yes	No	Yes
56	cg21627181	chr6:25754190		0.9	Yes	No	Yes
57	cg09597192	chr6:32141591		0.88	Yes	No	Yes
58	cg06426027	chr6:33232644		0.83	Yes	No	No
59	cg18460809	chr6:57048049		0.89	Yes	No	Yes
60	cg15961693	chr6:139689053		0.89	Yes	No	No
61	cg26774971	chr6:158994407		0.9	Yes	No	Yes
62	cg05477517	chr6:164531576		0.88	Yes	No	Yes
63	cg15304012	chr6:166876490		1.08	Yes	No	Yes
64	cg19851574	chr6:167178233		0.95	No	No	No
65	cg03329755	chr6:167189272		0.91	Yes	No	Yes
66	cg25270424	chr7:24965657		0.86	Yes	No	Yes
67	cg04321303	chr7:44107504		0.91	Yes	No	Yes
68	cg02435538	chr7:75507337		0.9	Yes	No	Yes
69	cg13007207	chr7:105279391		1.26	Yes	No	Yes
70	cg17947765	chr7:117857964		0.86	Yes	No	Yes
71	cg14678084	chr7:127627251		0.84	No	No	No
72	cg05184016	chr7:149543136		0.85	Yes	No	No	Within 50bp of cg07970948, retained for RFE due to lack of high correlation between CpGs
73	cg07970948	chr7:149543165		0.91	Yes	No	No	Within 50bp of cg05184016, retained for RFE due to lack of high correlation between CpGs
74	cg06558622	chr7:149543177		0.88	No	No	No
75	cg24576940	chr7:150648283		0.87	Yes	No	Yes
76	cg23147443	chr7:150649655		0.89	No	No	No
77	cg18666454	chr7:150651937		0.89	Yes	No	Yes
78	cg02596233	chr7:150970209		0.86	No	No	No
79	cg23706836	chr8:6407997		0.92	No	No	No
80	cg21919729	chr8:11719367		0.92	Yes	No	Yes
81	cg03437605	chr8:22847209		0.87	Yes	No	No
82	cg22816343	chr8:26243601		0.89	Yes	No	Yes
83	cg23205629	chr8:33421410		0.91	Yes	No	Yes
84	cg10815420	chr8:105599835		0.86	Yes	No	Yes
85	cg02133716	chr8:128981622		0.85	Yes	No	No
86	cg00736681	chr8:134546052		0.9	Yes	No	Yes
87	cg09377531	chr8:141046469		0.9	Yes	No	Yes
88	cg14025883	chr9:5436224		0.89	Yes	No	No
89	cg01499988	chr9:35755346		0.88	Yes	No	Yes
90	cg13482814	chr9:82183332		0.88	No	No	No
91	cg13576859	chr9:97403129		0.92	Yes	No	Yes
92	cg20503329	chr9:101705792		0.82	Yes	No	Yes
93	cg00045753	chr9:123630545		0.88	No	No	No
94	cg13458609	chr9:130608923		0.89	Yes	No	No
95	cg13835688	chr9:130859454		0.89	Yes	No	No
96	cg13628444	chr9:134883788		0.89	Yes	No	No
97	cg13850063	chr9:138362321		0.78	Yes	No	No	Within 50bp of cg14011077, retained for RFE due to lack of high correlation between CpGs
98	cg14011077	chr9:138362327		0.86	Yes	No	Yes	Within 50bp of cg13850063, retained for RFE due to lack of high correlation between CpGs
99	cg06958964	chr10:45494806		0.85	Yes	No	No
100	cg25854298	chr10:73936754		0.89	Yes	No	Yes
101	cg04973995	chr10:74057977		0.92	Yes	No	Yes
102	cg00366037	chr10:76781121		0.88	Yes	No	Yes
103	cg22235258	chr11:34675402		0.88	Yes	No	Yes
104	cg24459209	chr11:57148215		0.86	Yes	No	Yes
105	cg15700636	chr11:57156050		0.89	Yes	No	Yes
106	cg08773180	chr11:57157607		0.89	No	No	No
107	cg12819873	chr11:57157632		0.9	Yes	No	No
108	cg27533472	chr11:59856225		0.82	Yes	No	Yes
109	cg25087851	chr11:60623918		0.89	Yes	No	Yes
110	cg13233042	chr11:63432489		0.88	No	No	No
111	cg05300717	chr11:65546210		0.86	Yes	No	Yes
112	cg15219163	chr11:70842128		1.17	No	No	No
113	cg24368962	chr11:111570978		0.85	Yes	No	Yes
114	cg19434937	chr12:7104184		0.91	Yes	No	Yes
115	cg03014680	chr12:10122522		0.92	Yes	No	Yes
116	cg09447105	chr12:15126020		0.88	Yes	No	Yes
117	cg24028828	chr12:56694932		0.87	Yes	No	Yes
118	cg21498475	chr12:113737469		0.9	Yes	No	Yes
119	cg10065736	chr12:117440120		0.9	Yes	No	Yes
120	cg03131767	chr12:123446272		0.89	Yes	No	No
121	cg19928703	chr13:30143971		0.89	Yes	No	No
122	cg07908654	chr13:41631052		0.89	Yes	No	No
123	cg24818699	chr13:43355514		0.87	Yes	No	Yes
124	cg08770358	chr13:48876684		0.84	No	No	No
125	cg00222125	chr13:53226144		0.9	No	No	No
126	cg11770323	chr13:80066032		0.91	Yes	No	Yes
127	cg25479097	chr13:113305704		0.89	Yes	No	Yes
128	cg18368116	chr14:21436271		0.89	Yes	No	Yes
129	cg08077807	chr14:62001072		0.85	Yes	No	No
130	cg04933530	chr14:77419754		0.89	Yes	No	Yes
131	cg01901579	chr14:95615731		0.91	Yes	No	Yes
132	cg16409452	chr14:100610186		0.91	Yes	No	No
133	cg14084609	chr14:100610407		0.89	Yes	No	Yes
134	cg18550847	chr14:100610570		0.91	Yes	No	No
135	cg01000631	chr14:100610667		0.91	Yes	No	Yes
136	cg05875066	chr14:104625249		0.87	Yes	No	Yes
137	cg18817654	chr15:39485138		0.87	No	No	No
138	cg25939647	chr15:40173065		0.91	Yes	No	Yes
139	cg07177867	chr15:52030746		0.9	Yes	No	No
140	cg11266582	chr15:64275853		0.89	Yes	No	Yes
141	cg10387956	chr15:72646210		0.91	Yes	No	Yes
142	cg23387863	chr15:77472416		0.91	Yes	No	Yes
143	cg04497992	chr16:616212		0.9	Yes	No	Yes
144	cg08067346	chr16:25011481		0.9	No	No	No
145	cg26134665	chr16:31021544		0.92	Yes	No	Yes
146	cg09147843	chr16:53467612		0.89	Yes	No	Yes
147	cg01998785	chr16:55542709		0.91	Yes	No	Yes
148	cg27383865	chr16:84075870		1.11	No	No	No
149	cg08640475	chr16:85551478		0.92	Yes	Yes	No	Within 50bp of cg10099827, excluded before RFE due to larger p-value
150	cg10099827	chr16:85551514		0.92	Yes	Yes	Yes	Within 50bp of cg08640475, retained for RFE due to smaller p-value
151	cg08940169	chr16:88540241		0.91	Yes	No	Yes
152	cg04983687	chr16:88558223		0.93	Yes	No	No
153	cg20315954	chr17:15137304		0.88	Yes	No	No
154	cg20885063	chr17:17939419		0.9	Yes	No	No
155	cg14611258	chr17:17946468		0.89	Yes	No	No
156	cg19468946	chr17:37922297		1.09	No	No	No
157	cg21723861	chr17:39686628		0.87	Yes	No	Yes
158	cg00170714	chr17:40724562		0.89	Yes	No	Yes
159	cg25173129	chr17:56269410		0.88	Yes	No	Yes
160	cg02970679	chr17:56269818		0.88	Yes	No	No
161	cg17374802	chr17:56270828		0.9	Yes	No	Yes
162	cg17041511	chr17:61509620		0.91	Yes	No	Yes
163	cg22312249	chr17:72779428		0.91	Yes	No	Yes
164	cg09705784	chr17:76565232		0.91	Yes	No	Yes
165	cg06725287	chr17:80533762		0.87	Yes	No	Yes
166	cg13054523	chr17:81055722		0.87	Yes	No	Yes
167	cg18337287	chr19:930871		0.86	Yes	No	Yes
168	cg12104982	chr19:5592815		0.86	Yes	No	Yes
169	cg10644885	chr19:11687621		0.86	Yes	No	Yes
170	cg02359181	chr19:34860339		0.88	Yes	No	Yes
171	cg20673965	chr19:44220148		0.9	Yes	No	Yes
172	cg26979537	chr19:48016860		0.83	Yes	No	Yes
173	cg21073212	chr20:30866501		0.92	No	No	No
174	cg20226253	chr20:34022914		0.87	Yes	No	Yes
175	cg21045547	chr20:35422703		0.89	Yes	No	Yes
176	cg13792581	chr20:43590115		0.87	Yes	No	Yes
177	cg13197551	chr20:60709957		0.86	Yes	No	Yes
178	cg18042632	chr21:42520902		0.92	Yes	No	Yes
179	cg18879389	chr21:43771120		0.87	Yes	No	No

## Sheet: Table S6 - CAPE performance
Table S6: Performance of all integrated CAPE models in the IOWBC and MAAS
Model	Dataset	Sample size	Balanced Accuracy	AUC	Sensitivity	Specificity	PPV	NPV	LR+	LR-	F1 Score
		(no. asthmatic)
CAPE	Training	136 (68)	0.65	0.76	0.56	0.75	0.69	0.63	2.24	0.59	0.62
	Testing	255 (34)	0.71 (0.62, 0.78)	0.71 (0.61, 0.80)	0.74 (0.56, 0.88)	0.68 (0.62, 0.74)	0.26 (0.21, 0.32)	0.94 (0.91, 0.97)	2.29 (1.69, 3.01)	0.39 (0.18, 0.63)	0.38 (0.31, 0.46)
	MAAS 8YR	322 (38)	0.67 (0.60, 0.74)	0.71 (0.63, 0.79)	0.84 (0.71, 0.95)	0.51 (0.45, 0.56)	0.19 (0.16, 0.21)	0.96 (0.93, 0.99)	1.71 (1.40, 2.03)	0.31 (0.10, 0.57)	0.30 (0.26, 0.35)
	MAAS 11YR	299 (32)	0.68 (0.60, 0.74)	0.71 (0.62, 0.79)	0.84 (0.72, 0.97)	0.51 (0.45, 0.57)	0.17 (0.14, 0.20)	0.96 (0.94, 0.99)	1.72 (1.39, 2.05)	0.31 (0.07, 0.58)	0.28 (0.24, 0.33)
CAPE+PRS	Training	186 (49)	0.65	0.75	0.61	0.69	0.67	0.64	2	0.56	0.64
	Testing	180 (24)	0.63 (0.53, 0.71)	0.65 (0.52, 0.76)	0.75 (0.58, 0.92)	0.51 (0.43, 0.58)	0.19 (0.15, 0.23)	0.93 (0.88, 0.97)	1.52 (1.11, 1.93)	0.49 (0.17, 0.88)	0.30 (0.23, 0.36)
	MAAS 8YR	270 (33)	0.54 (0.45, 0.62)	0.65 (0.53, 0.77)	0.70 (0.55, 0.85)	0.38 (0.31, 0.44)	0.13 (0.11, 0.16)	0.90 (0.85, 0.95)	1.12 (0.84, 1.40)	0.81 (0.40, 1.29)	0.23 (0.18, 0.27)
	MAAS 11YR	266 (29)	0.61 (0.53, 0.68)	0.71 (0.61, 0.80)	0.83 (0.69, 0.97)	0.39 (0.33, 0.45)	0.14 (0.12, 0.17)	0.95 (0.91, 0.99)	1.35 (1.10, 1.62)	0.44 (0.10, 0.83)	0.24 (0.20, 0.28)
CAPE+ nMRS	Training	92 (46)	0.72	0.75	0.61	0.83	0.78	0.68	3.5	0.47	0.68
	Testing	156 (23)	0.70 (0.60, 0.81)	0.70 (0.56, 0.82)	0.57 (0.35, 0.78)	0.83 (0.77, 0.89)	0.37 (0.26, 0.50)	0.92 (0.88, 0.96)	3.41 (1.99, 5.78)	0.52 (0.26, 0.77)	0.45 (0.31, 0.59)
CAPE+ cMRS	Training	92 (46)	0.71	0.76	0.59	0.83	0.77	0.67	3.38	0.5	0.67
	Testing	156 (23)	0.74 (0.63, 0.83)	0.75 (0.62, 0.86)	0.65 (0.43, 0.83)	0.83 (0.76, 0.89)	0.39 (0.29, 0.52)	0.93 (0.90, 0.97)	3.77 (2.31, 6.20)	0.42 (0.21, 0.67)	0.49 (0.35, 0.62)
CAPE+ PRS+ nMRS	Training	140 (70)	1	1	1	1	1	1	-	0	1
	Testing	120 (18)	0.64 (0.53, 0.74)	0.66 (0.54, 0.78)	0.78 (0.61, 0.94)	0.50 (0.40, 0.60)	0.22 (0.16, 0.27)	0.93 (0.87, 0.98)	1.56 (1.11, 2.13)	0.44 (0.10, 0.86)	0.34 (0.26, 0.42)
CAPE+ PRS+ cMRS	Training	140 (70)	1	1	1	1	1	1	-	0	1
	Testing	120 (18)	0.63 (0.52, 0.72)	0.63 (0.49, 0.76)	0.83 (0.67, 1.00)	0.42 (0.32, 0.52)	0.20 (0.16, 0.25)	0.93 (0.86, 1.00)	1.44 (1.07, 1.85)	0.40 (0.00, 0.89)	0.33 (0.26, 0.39)
Training and testing datasets refer to the data used to develop and validate the models in the IOWBC.
Performance of each model was evaluated in the IOWBC and MAAS test sets at the classification thresholds that maximised the Youden’s Index (CAPE+PRS=0.476, CAPE+nMRS=0.52, CAPE+cMRS=0.53, CAPE+PRS+nMRS=0.16, CAPE+PRS+cMRS=0.19).

## Sheet: Table S7 - CAPP performance
Table S7: Performance of all integrated CAPP models in the IOWBC and MAAS
	Dataset	Sample size	Balanced Accuracy	AUC	Sensitivity	Specificity	PPV	NPV	LR+	LR-	F1 Score
		(no. asthmatic)
CAPP	Training	408 (204)	0.78	0.85	0.8	0.77	0.78	0.79	3.47	0.26	0.79
	Testing	183 (25)	0.80 (0.70-0.89)	0.82 (0.71-0.91)	0.72 (0.52-0.88)	0.88 (0.83-0.92)	0.47 (0.38-0.62)	0.95 (0.92-0.98)	5.99 (3.79-10.11)	0.32 (0.13-0.54)	0.56 (0.45-0.70)
	MAAS 8YR	282 (33)	0.73 (0.64-0.81)	0.83 (0.75-0.90)	0.55 (0.36-0.70)	0.91 (0.88-0.95)	0.45 (0.33-0.59)	0.94 (0.92-0.96)	6.17 (3.64-10.69)	0.50 (0.33-0.69)	0.49 (0.36-0.62)
	MAAS 11YR	267 (29)	0.73 (0.63-0.82)	0.79 (0.68-0.88)	0.55 (0.38-0.72)	0.90 (0.87-0.94)	0.41 (0.29-0.55)	0.94 (0.92-0.96)	5.71 (3.44-9.85)	0.50 (0.30-0.71)	0.47 (0.33-0.62)
CAPP+PRS	Training	304 (152)	0.81	0.9	0.82	0.8	0.81	0.82	4.17	0.22	0.81
	Testing	134 (19)	0.78 (0.68-0.87)	0.79 (0.63-0.91)	0.79 (0.58-0.95)	0.77 (0.70-0.85)	0.37 (0.28-0.47)	0.96 (0.92-0.99)	3.49 (2.34-5.45)	0.27 (0.07-0.53)	0.50 (0.39-0.62)
	MAAS 8YR	239 (29)	0.77 (0.74-0.83)	0.85 (0.77-0.92)	0.97 (0.90-1.00)	0.61 (0.55-0.68)	0.25 (0.22-0.29)	0.99 (0.98-1.00)	2.47 (2.09-3.00)	0.06 (0.00-0.18)	0.40 (0.36-0.45)
	MAAS 11YR	238 (27)	0.70 (0.62-0.78)	0.81 (0.72-0.89)	0.81 (0.67-0.96)	0.59 (0.53-0.66)	0.20 (0.17-0.25)	0.96 (0.93-0.99)	2.00 (1.54-2.57)	0.31 (0.06-0.59)	0.33 (0.26-0.39)
CAPP+ nMRS	Training	280 (140)	0.85	0.92	0.82	0.88	0.87	0.83	6.76	0.2	0.85
	Testing	119 (18)	0.78 (0.67-0.87)	0.79 (0.65-0.91)	0.83 (0.67-1.00)	0.72 (0.64-0.81)	0.35 (0.27-0.44)	0.96 (0.92-1.00)	3.01 (2.08-4.49)	0.23 (0.00-0.50)	0.49 (0.39-0.60)
CAPP+ cMRS	Training	280 (140)	0.78	0.87	0.66	0.89	0.86	0.73	6.2	0.38	0.75
	Testing	119 (18)	0.81 (0.71-0.90)	0.82 (0.69-0.93)	0.83 (0.67-1.00)	0.79 (0.71-0.87)	0.42 (0.33-0.54)	0.96 (0.93-1.00)	4.01 (2.70-6.47)	0.21 (0.00-0.46)	0.56 (0.44-0.67)
CAPP+ PRS+ nMRS	Training	216 (108)	0.81	0.89	0.86	0.76	0.78	0.85	3.58	0.18	0.82
	Testing	94 (14)	0.83 (0.71-0.93)	0.82 (0.66-0.95)	0.79 (0.57-1.00)	0.88 (0.80-0.94)	0.52 (0.38-0.71)	0.96 (0.92-1.00)	6.29 (3.52-13.71)	0.24 (0.00-0.50)	0.63 (0.47-0.79)
CAPP+ PRS+ cMRS	Training	216 (108)	0.81	0.89	0.77	0.85	0.84	0.79	5.19	0.27	0.8
	Testing	94 (14)	0.83 (0.71-0.93)	0.84 (0.70-0.95)	0.79 (0.57-1.00)	0.88 (0.80-0.94)	0.52 (0.38-0.70)	0.96 (0.92-1.00)	6.29 (3.52-13.33)	0.24 (0.00-0.50)	0.63 (0.47-0.79)
Training and testing datasets refer to the data used to develop and validate the models in the IOWBC.
Performance of each model was evaluated in the IOWBC and MAAS test sets at the classification thresholds that maximised the Youden’s Index (CAPE+PRS=0.38, CAPE+nMRS=0.31, CAPE+cMRS=0.34, CAPE+PRS+nMRS=0.59, CAPE+PRS+cMRS=0.60).
